# Supplementary material for: The Dicarboxylate Transporters from the AceTr Family and Dct-02 Oppositely Affect Succinic Acid Production in S. cerevisiae
Source: J Fungi (Basel). 2022 Aug 6;8(8):822. doi: 10.3390/jof8080822 (PMC9409672; doi:10.3390/jof8080822)
Supplement: Supplementary file 1 [file jof-08-00822-s001.zip]

Archive with 1 entries (1 files):
- jof-1811920-supplementary.xlsx
