# Supplementary material for: The Dicarboxylate Transporters from the AceTr Family and Dct-02 Oppositely Affect Succinic Acid Production in S. cerevisiae
Source: J Fungi (Basel). 2022 Aug 6;8(8):822. doi: 10.3390/jof8080822 (PMC9409672; doi:10.3390/jof8080822)
Supplement: Supplementary file 1 [file jof-08-00822-s001.zip › jof-1811920-supplementary.xlsx]

## Sheet: Table S1
Table S1. Primers and templates used for amplification of integration cassettes.
Construct	Position of integration	Amplified fragment	Template	Primer number	Sequence
rTCA pathway	YPRCτ3	PJEN1-ScMDH3-R-TIDP1	pUC18-MDH3	1088	GTATTTTTAATCGTCCTTGTATGGAAGTATCAAAGGGGACGTTCTTCACCTCCTTGGAATTAGAACGATTAGATGCCGTC
				1395	GCCTCGGTCAGAGTGTCTCCGATGGCAAAGGATGGTAATGATCCGAACTTG
		PHOR7-RofumR-TDIT1	pUC18-RoFUM	1396	AAGGTTCCCCAAGTTCGGATCATTACCATCCTTTGCCATCGGAGACAC
				1398	ACGTAATGACCCACACATTTTTGAGATTTTTTACTCCGCAACGCTTTTC
		PFBA1-TbFRD-R-TADH1	pUC18-TbFRD	1399	GCGGGCGTTCAGAAAAGCGTTGCGGAGTAAAAAATCTCAAAAATGTGTGGG
				876	AATCTAGTCGCAAAAACAAGTACAGTGCTGACGTCCCATCCCGGTAGAGGTGTGGTC
PTDH3-AnDCT-02-TCYC1	XI-3	PTDH3	CEN.PK113-7D UBR2JL1 GUT1JL1 genomic DNA	1713	GACACATCTAACTGATTAGTTTTCCGTTTTAGGATATTGACGTCATTATCAATACTGCCATTTCAAAGAATACG
				1716	AAGGATGTTTCTACGTTCATTTTGTTTGTTTATGTGTGTTTATTCGAAACTAAG
		AnDCT-02	pUC18-AnDCT-02 w/o STOP	1717	AACACACATAAACAAACAAAATGAACGTAGAAACATCCTTGCCAG
				1389	AAGGATGTTTCTACGTTCATTATTTATTATTGTTTTGCTTTCTGTACTTGTTGGTTTAGA
		TCYC1	CEN.PK113-7D UBR2JL1 GUT1JL1 genomic DNA	1390	AAGCAAAACAATAATAAATAATGAACGTAGAAACATCCTTGCCAG
				1589	GTATTGCTGGCTCAATCCACGTAAGGAAAATGATCAGCCCGCAAATTAAAGCCTTCGAGCGTC
PTDH3-ScATO1L219A-TCYC1	XI-3	PTDH3	CEN.PK113-7D UBR2JL1 GUT1JL1 genomic DNA	1713	GACACATCTAACTGATTAGTTTTCCGTTTTAGGATATTGACGTCATTATCAATACTGCCATTTCAAAGAATACG
				1714	GTTTGTTCCTTGTCAGACATTTTGTTTGTTTATGTGTGTTTATTCGAAACTAAG
		ScATO1L219A	pL219A	1715	AACACACATAAACAAACAAAATGTCTGACAAGGAACAAACGAG
				1587	GCGTGACATAACTAATTACATGATTAAAAGATTACCCTTTCAGTAGATGGTAATGG
		TCYC1	CEN.PK113-7D UBR2JL1 GUT1JL1 genomic DNA	1588	TACTGAAAGGGTAATCTTTTAATCATGTAATTAGTTATGTCACGCTTACATTCAC
				1589	GTATTGCTGGCTCAATCCACGTAAGGAAAATGATCAGCCCGCAAATTAAAGCCTTCGAGCGTC
PTDH3-ScATO1E144A, L219A-TCYC1	XI-3	PTDH3	CEN.PK113-7D UBR2JL1 GUT1JL1 genomic DNA	1713	GACACATCTAACTGATTAGTTTTCCGTTTTAGGATATTGACGTCATTATCAATACTGCCATTTCAAAGAATACG
				1714	GTTTGTTCCTTGTCAGACATTTTGTTTGTTTATGTGTGTTTATTCGAAACTAAG
		ScATO1E144A, L219A	pE144A/L219A	1715	AACACACATAAACAAACAAAATGTCTGACAAGGAACAAACGAG
				1587	GCGTGACATAACTAATTACATGATTAAAAGATTACCCTTTCAGTAGATGGTAATGG
		TCYC1	CEN.PK113-7D UBR2JL1 GUT1JL1 genomic DNA	1588	TACTGAAAGGGTAATCTTTTAATCATGTAATTAGTTATGTCACGCTTACATTCAC
				1589	GTATTGCTGGCTCAATCCACGTAAGGAAAATGATCAGCCCGCAAATTAAAGCCTTCGAGCGTC
PTDH3-EcSATPL131A-TCYC1	XI-3	PTDH3	CEN.PK113-7D UBR2JL1 GUT1JL1 genomic DNA	1713	GACACATCTAACTGATTAGTTTTCCGTTTTAGGATATTGACGTCATTATCAATACTGCCATTTCAAAGAATACG
				1718	GCTAATTTGGTGTTACCCATTTTGTTTGTTTATGTGTGTTTATTCGAAACTAAG
		EcSATPL131A	pSatP-L131A	1719	AACACACATAAACAAACAAAATGGGTAACACCAAATTAGCCAATC
				1594	TGACATAACTAATTACATGACTAATGACTTTCACCGATAGGCAAG
		TCYC1	CEN.PK113-7D UBR2JL1 GUT1JL1 genomic DNA	1595	GCCTATCGGTGAAAGTCATTAGTCATGTAATTAGTTATGTCACGCTTACATTCAC
				1589	GTATTGCTGGCTCAATCCACGTAAGGAAAATGATCAGCCCGCAAATTAAAGCCTTCGAGCGTC
PCOX7-EcSATPL131A-TCYC1	XI-3	PCOX7	CEN.PK113-7D UBR2JL1 GUT1JL1 genomic DNA	1584	GACACATCTAACTGATTAGTTTTCCGTTTTAGGATATTGACGCTTTTCAGTTATTTACCTTCCTTTCTCTCAC
				1592	GCTAATTTGGTGTTACCCATTATTTATTATTGTTTTGCTTTCTGTACTTGTTGG
		EcSATPL131A	pSatP-L131A	1593	AAGCAAAACAATAATAAATAATGGGTAACACCAAATTAGCCAATC
				1594	TGACATAACTAATTACATGACTAATGACTTTCACCGATAGGCAAG
		TCYC1	CEN.PK113-7D UBR2JL1 GUT1JL1 genomic DNA	1595	GCCTATCGGTGAAAGTCATTAGTCATGTAATTAGTTATGTCACGCTTACATTCAC
				1589	GTATTGCTGGCTCAATCCACGTAAGGAAAATGATCAGCCCGCAAATTAAAGCCTTCGAGCGTC
